# Supplementary material for: Bothrops jararaca snake venom: A reappraisal of its coagulant activity in humans, mice, and rats
Source: PLoS Negl Trop Dis. 2026 May 26;20(5):e0014335. doi: 10.1371/journal.pntd.0014335 (PMC13210399; doi:10.1371/journal.pntd.0014335)
Supplement: S1 Table — Each worksheet corresponds to a specific experimental condition and includes individual clotting time measurements plotted as a function of Bothrops jararaca venom concentration. (XLSX) [file pntd.0014335.s003.xlsx]

## Sheet: PT_aPTT
PT (Prothrombin time)	Rivaroxaban			Dabigatran			aPTT (activated partial thromboplastin time)	Rivaroxaban			Dabigatran
Concentration (µL/mL)	Time (seconds)			Time (seconds)			Concentration (µL/mL)	Time (seconds)			Time (seconds)
40000	200	200		50.3	50.1		40000	200	200		107.2	105.7
20000	200	200		27.9	23.4		20000	200	200		66	66.7
10000	200	200		22	22.6		10000	200	200		52	47.3
5000	200	200		16.4	15.7		5000	200	200		34.7	35
2500	200	200		14.7	14.5		2500	200	200		28.5	30.7
1250	200	200					1250	200	200
625	200	200					625	200	200
312.5	200	200					312.5	200	200
156.25	200	200					156.25	141.8	142.3
78.125	149.5	161.2					78.125	114	112.4
39.0625	97.6	107.5					39.0625	80	80.7
19.5312	91.1	90.2					19.5312	64.5	67.9
9.76562	52.8	50.6					9.76562	51.4	49.7
4.88281	38.9	41.2					4.88281	44.9	46.3
2.44141	38	37.4					2.44141	42.2	42.4
1.2207	28.7	30					1.2207	34	35.3
0.610352	21.8	19.3					0.610352	30.3	31.2
0.305176	16.6	17.3					0.305176	30	30.2
0.152588	15.2	15.8					0.152588	28.7	29.7
0.0762939	14.9	14.7					0.0762939
Control saline	13.7	14					Control saline	29.8	29.7
Control DMSO	14	14.1					Control DMSO	27.3	28.1

## Sheet: Figure 1
Humans			Clotting times (seconds)
	BjV (µg/mL)		BjV buffer with no CaCl2 - PPP									BjV buffer + 2 mM CaCl2 - PPP								BjV buffer + 2 mM CaCl2 - PPP+saline			BjV buffer + 2 mM CaCl2 - PPP/PL (1:4)			BjV buffer + 2 mM CaCl2 - PPP/PL (1:2)			BjV buffer with no CaCl2 - PRP								BjV buffer + 2mM CaCl2 - PRP									BjV buffer + 2 mM CaCl2 - whole blood
	2000		13.5	14.2	12.4		22.4	23.6	21	23.8		11.8	10.9	10.8	14.5	13.6	14	16.6		11.6	9.9		10.9	11.1		9.8	9.5		12.3	9.1	12.6	19.1	17.5	18.1			12.2	13	12.2	12.3	14	13.9	13.9			24.7	25.8	22.8	20.5
	1000		19.9	19.3	17.5		17.9	23.1	18.2			16.5	15.9	15.9	19.7	16.9	19.1			15.4	15.5		11.8	10.6		13.4	13.8			18.6	17.3	21.9	21.3	22.1			16.3	15.8	11.8		23.6	18.3	18.5
	500		28.4	31.8	26.3		27	27.7	28				27.5	24.1	25.5	25.5	23.7			22.7	21.4		19.6	16.3		21.6	19.3		22.1	21.6	22.3	30.7	32.5	32.3	30.5		27	25.3	22.7		20.9	22.7	24.9
	250		36.3	36.7	34.9		38.1	35.5	35.7			36.5	32.2	34.3	35.2	35.1	32.7	33.5		32.8	32.5		33.3	34.2		30	28		32.1		29.9	37	38.5	36.6			31.4	35.6	33.5	43.5	30	32.5	31.3	31.7		40.2	30.9	36.9
	125		49.9	50.8	51.3		52	52.9	49.5			36.4	41.6	46.7	44.5	45	48.2			54.5	54.3		47.1	47.3		42.9	40.2		44.5	48.9	44.4	48.4	49.8	50.8	52.4		42.1	42.8	48.1		49	46.7	55.6
	62.5		66.7	72.3			71.4	78.2	75.6			59	61.7	60.3	57	63.1	58.7			69.9	73.9		68.7	66.3		61.5	61.4		64.6	66.6	64.5	67.6	74.4	71.2			57.6	51.4	47.7		72.4	62.9	54.8
	31.25		96	93.3	94.7		95.4	97.2	104.9			80.8	89.2	84.7	83.9	98.4	93.6	90.1		106.2	103.5		101	99.6		94.2	87.8		92.7	91.4	93.4	93.6	116.7	102.6			59.6	56.8	63.5		65.4	80.4	79.8	84.5
	15.625		148	149.9	152.8	154.3	136.2	142.8	119.2			131.8	111	125.2	99.6	106.4	112.6	97.4		162.1	163.9		153.9	150.3					140.4	149	141	161.7	162.2	163.4			67.1	91.8	89			125.1	128.2			47.5	43.5	47.3
	7.8125		214.8	217.5	223.1		223.4	218.2	216.5			121.2	140.9	176.4	116.9	118.3	143.9												210.8	241.2	227						93.2	102.8	118.5		128.1	110.8	117.6			71.2	75.2	65
	3.90625											205.3	267.6	217.9	162	176.6	184.2																				108.1	134.1	136.5		151	208.3	178.7
	1.95312														211.9	184.3	170.5	223.3																			213.4	189	196.7		153.4	183.8	183.3			84.1	84.9	89	89.2
	0.976562														234.9	247.7	252.9																				280.3	260	235.4		186.5	215.4	217
	0.488281																																													103.9	107.2
	0.244141
	0.12207																																													114.5	114	120.4
	0.0610352
	0.0305176																																													120.1	120.2
	0.0152588
	0.00762939																																													181.9		159.1
	0.0038147
	0.00190735																																													222.3	227.2
[truncated: 3 more columns]

## Sheet: Figure 2
		Clotting times (seconds)			Clotting times (seconds)			Clotting times (seconds)			Clotting times (seconds)			Clotting times (seconds)			Clotting times (seconds)			Clotting times (seconds)
	BjV +Ca+2 (µg/mL)+PL	Normal human plasma			Factor V deficient plasma			Prothrombin deficient plasma			Factor X deficient plasma			Factor VIII deficient plasma			Factor IX deficient plasma			Factor VII deficient plasma
	2000	10.6	10.9		17.4	18.6		13.8	13.9		8.9	9.5		10.2	9.6		12.3	13.6		9.7	9.9
	1000	15.4	15.6		26.5	26.5		25.1	25.6		14.5	14.3		15.5	15.6		19.8	19.8		14.8	15.9
	500	26.3	25.7		38.2	37.8		36.7	35		23.9	21.9		21.2	22.4		31.7	30.4		22.5	23.4
	250	32.2	32.7		53.4	54.4		62.3	61.6		33.1	33.9		32.7	32.2		44.5	43.8		33.8	33.9
	125	42.6	44.6		80.2	75.7		95	98.1		50.4	49.5		37.9	39.1		68.7	68.2		52.6	51.9
	62.5	62.6	61.7		117	117.1		198.4	188.4		78.8	77.7		59.3	58.8		78.4	78.8		81.7	79.4
	31.25	75.4	72.6		179.1	173		261.9	270.6		123.3	121.9		71.6	76.3		153.6	154.4		113.4	120.3
	15.625	107.3	106.9		270.7	276.4					186	181.5		94.7	95.2		256.3	262		181.8	182
	7.8125	195.1	202.8								292.1	295.1		138.1	139.4					237.6	238.9
	3.90625	294.6	296.1											183.8	185.7

## Sheet: Figure 3
		Clotting times (seconds)						Clotting times (seconds)			Clotting times (seconds)			Clotting times (seconds)			Clotting times (seconds)
a)PPP	BjV +Ca+2 (µg/mL)	C57BL/6						F9-/-			F8-/-			Pearl (Ab3b1-/-)			VWF-/-
	2000	22.3	21.7					21.9	18.4		16.8	17.2		18.6	18.9		24.6	28.8
	1000	31.2	33.5	29.1	30.6	30.1		30.4	34.1		24.6	24.1		24.9	22.6		40.1	39
	500	57.5	57.3	41.4	48	46.3		52.4	50		45.3	44.9		47	47.8		59.6	57
	250	108.5	108.9	62.2	68.3	74.9		94.4	92.2		77.8	78.6		77.3	76.6		95.2	88
	125	187.9	192	146.4	120.2			169.8	166.5		136.2	135		116.6	120.8		136.4	142.5
	62.5										220.2	226.1		194.1	188.7		245.4	242.5
		Clotting times (seconds)						Clotting times (seconds)						Clotting times (seconds)						Clotting times (seconds)
b)Whole blood	BjV +Ca+2 (µg/mL)	C57BL/6						F9-/-						Pearl (Ab3b1-/-)						VWF-/-
	1000	25.1	32	31.9	26.1			26.8	27.1					26.8	36.5	26.9	26.8			40.8	51.6	30.2	47.6	42.3	35.6
	500	31.6	43.1	31.3				42.6	36.6	48.2	47.3			42.4	77.9	40.8				45	48.2	48.7	57.2	59.3
	250	50.7	39.5	44.7				64.9	61.6	50.7				44.8	43.9	66.6	104.8	75.3		59.7	52	112.1	114.8	98.1
	125	57.2	58.7	60				61.8	74.2	71.6				73.7	88.9	84.7				71.7	123.3	72.7	74.7	89.8
	62.5	74.2	70	68.6				71.1	73.9	74.6	82.3	118.3		110.5	109.9	98.2				103.8	92.9	72.3	125.4	153.1
	31.25	79.9	95.4	83	99.7									149.7	117	94.9				103.1
	15.625	101.7	98.7																	120.4	113.5	196.7

## Sheet: Figure 4
a - HUMANS		Clotting times (seconds)							Clotting times (seconds)							Clotting times (seconds)							Clotting times (seconds)
	BjV +Ca+2 (µg/mL)	Plasma+Vehicle							Plasma+Dabigatran							Plasma+Rivaroxaban							Plasma+Rivaroxaban+Dabigatran
	4000				5.5	5.7	6.3
	2000
	1000	13.8	13.1	14.1	12.6	12	11.2		12.8	15.8	15.2	14.7	15.7	12.8		14.1	14	15	15.7	15.8	13.6		18	15.6	16.4	17.1	16.6	17.7
	500	23.3	21.2	20.2	21	22.1	21.6		25.3	25.6	24.7	25.9	26.2	25.5		30.8	32.3	30.9	25.2	23.9	23.8		33.9	30.8	39.2	29.9	29.6	30.9
	250	29.9	28.2	28.4	28	27.3	28.6		42.1	45	43.1	46.8	43.8	40.2		41.5	40.7	40.8	41.8	39.9	41.9		50.6	50.3	50.2	54.3	50.1	49.9
	125	42.1	41.1	41.3	41.2	40.4	42		77	77.9	79.3	75.2	72.4	78.1		69.2	68.9	73.3	67.3	65.5	65.7		91.3	95.4	97.8	121.1	99.5	113
	62.5	60.9	60.6	61.1	63.5	63	61.3		143.4	136.6	140.1	146.1	155.7	156.1		125.4	117.9	122.8	111.6	113.3	115.3		181.1	181.9	180.1	191.9	197.3	194.1
	31.25	93.6	92.1	91	94.5	91.1	91.7		294.2	281.3	285	277.9	286.1	282.6		195.8	201.2	203	183.6	183.4	181.8
	15.625	154.4	164.3	154.8	167.2	163.4
	7.8125	259.2	253.7	248.8
b - MICE (C57BL/6)		Clotting times (seconds)				Clotting times (seconds)			Clotting times (seconds)				Clotting times (seconds)				Clotting times (seconds)
	BjV +Ca+2 (µg/mL)	Plasma+ Vehicle				BjV+AEBSF			Plasma+Rivaroxaban				Plasma+Dabigatran				C57BL6 - Plasma+Dabigatran+Rivaroxaban
	2000
	1000	29.1	30.6	30.1		40.1	37		38.2	35.4	30.6		31.2	28	27		29.5	34.6
	500	41.4	48	46.3		67.4	65.9		43.8	40.1			69.5	46	57.6		50.3	48.8
	250	62.2	68.3	74.9		102.3	97.1		99.4	84.1			76.6	80.8			126.8	133.3
	125	146.4	120.2			251.6	221		152.9	144.1			170.1	165.7			249.9	266.2
c- WISTAR RATS		Clotting times (seconds)							Clotting times (seconds)							Clotting times (seconds)							Clotting times (seconds)
	BjV +Ca+2 (µg/mL)	Plasma + Vehicle							Plasma + Dabigatran							Plasma + Rivaroxaban							Plasma + Rivaroxaban+Dabigatran
	8000																						26.8	20.8	29.9	42.5	34.1	38.9
	4000				14.8	14.5	16		34.1	28.7	30.9	31.4	38.6	34		21.4	28	23.3	29.5	31	34.2		45.8	47.7	46.7	49.5	49.1	50
	2000	15.5	15		18.3	17	17.6		49.2	48.4	59.2	58.8	56.8	57.2		43.9	43.5	41.3	42.5	42.5	41.5		61.4	64.9	63.1	66.6	68.9	66.3
	1000	21.2	21.1	19.8	19.6	20.6	20.4		87.8	85.6	87.2		80.3	82.1		55.3	55	52.6	51.9	51.8	52		105.5	105.9	105.3	100.4	103.4	108.8
	500	26.9	25.9	25.4	26.3	26.3	26		147.8	141.4	150.1	146.8	139.4	133.7		73	71.2	68.4	68.6	68.2	66.4		168.9	162.4	184.6	169.8	170.4	170.5
	250	31.5	34.4	31.9	35.3	35.1	35.4		275.7	265.6	269.6	269.2	252.9	268.6		92.5	91.4	89.2	90.7	88.4	87.1
	125	45.9	46.2	46.2	46.5	45.9	46.4									117.1	111.8	114.5	116.8	116.6	117.8
	62.5	64.4	65.9	64	66.7	64.6	62.5									159.1	162.8	156.2	155.6	150.5	147.8
	31.25	93.2	92.2	93.2	89.1	87.2	87.9									212.7	203.4	199.7	204.6
